# Supplementary material for: Assessing the role of regional educational integration policies in fostering university-industry-research innovation: Evidence from China
Source: PLoS One. 2025 Jul 18;20(7):e0325717. doi: 10.1371/journal.pone.0325717 (PMC12273934; doi:10.1371/journal.pone.0325717)
Supplement: S1 Data — (ZIP) [file pone.0325717.s001.zip]

Archive with 7 entries (5 files):
- S1_Data/
- S1_Data/DATA/
- S1_Data/DATA/data.dta
- S1_Data/DATA/edu.dta
- S1_Data/DATA/fdi.dta
- S1_Data/DATA/fin.dta
- S1_Data/DATA/simulations.dta
