# Supplementary material for: Assessing the role of regional educational integration policies in fostering university-industry-research innovation: Evidence from China
Source: PLoS One. 2025 Jul 18;20(7):e0325717. doi: 10.1371/journal.pone.0325717 (PMC12273934; doi:10.1371/journal.pone.0325717)
Supplement: S2 Code — (ZIP) [file pone.0325717.s002.zip]

Archive with 8 entries (7 files):
- CODE/
- CODE/code (Control Function Method and Leave-One-Out) .do
- CODE/code (Instrumental Variables and RDD).do
- CODE/code (Replacing Instrumental Variables).do
- CODE/code of the paper before revision.do
- CODE/code(Parallel Trends Test、GMM、RDD).do
- CODE/code(ADF、Time Trend Analysis).do
- CODE/codeú¿extended RDDú⌐.do
