# Supplementary material for: Assessing the role of regional educational integration policies in fostering university-industry-research innovation: Evidence from China
Source: PLoS One. 2025 Jul 18;20(7):e0325717. doi: 10.1371/journal.pone.0325717 (PMC12273934; doi:10.1371/journal.pone.0325717)
Supplement: S2 Code — (ZIP) [file pone.0325717.s002.zip › CODE/code(Parallel Trends Test、GMM、RDD).do]

clear all
set more off
cd "C:\Users\Administrator\OneDrive\桌面\周佳雯"
use data.dta,clear 
nrow 1
keep Paapyear province _985 _211 School2 city
drop if province==""
replace city="province" if city=="" 
destring Paapyear ,gen(year) force 
gen patent=1 
collapse (sum) patent ,by(province   year )
rename province area 
gen did=(year>=2014&inlist(area,"上海","安徽","浙江","江苏"))
save 因变量.dta,replace 

use 因变量.dta,clear 
merge 1:1 area year using 省级常用2.dta
drop if _merge!=3
drop _merge 
merge 1:1 area year using 省级常用.dta
drop if _merge!=3
drop _merge 
merge 1:1 area year using 固定资产.dta
drop if _merge!=3
drop _merge 
merge 1:1 area year using fin.dta
drop if _merge!=3
drop _merge 
merge 1:1 area year using fdi.dta
drop if _merge!=3
drop _merge 
merge 1:1 area year using edu.dta
drop if _merge!=3
drop _merge 
global cv "gdp urban gov structure gap fin"
gen sch=stu/pop
replace fixed=fixed/gdp
replace emp=emp/pop
gen sci_edu=(edu+ tech)/gdp/10000
replace gov=gov/gdp
replace gdp=ln(gdp)
keep area year patent did $cv sci_edu sch fixed emp fdi
save 面板数据.dta,replace 

use 面板数据.dta,clear 
global cv "gdp urban gov structure gap fin "
encode area,gen(id)
xtset id year
replace patent=patent/1000
gen treat=inlist(area,"上海","安徽","浙江","江苏") 
gen post=(year>=2014)
tab year,gen(YEAR)
replace fdi=fdi*100
save 安慰剂.dta,replace 
**描述性统计**
sum2docx patent did treat post $cv sci_edu sch fixed emp fdi using 描述性统计.docx,replace ///
stats(N mean(%9.3f) sd(%9.3f) min(%9.3f) median(%9.3f) max(%9.3f))

**相关系数矩阵**
pwcorr_a patent did $cv ,star1(.01)star5(.05)star10(.10)
logout,save(相关系数矩阵)excel replace dec(3):pwcorr_a patent did $cv ,star1(.01)star5(.05)star10(.10)

**共线性检验**
qui reg patent did $cv
asdoc vif 

**hausman检验与F检验**
qui xtreg patent did $cv
est store re 
xtreg patent did $cv ,fe
est store fe
hausman fe re 

**基准回归**
xtscc patent did  YEAR1-YEAR12,fe lag(15)
outreg2 using 回归结果.doc,replace tstat bdec(3)tdec(2)addstat(R-squared,`e(r2_w)')addtext(area,YES,year,YES)keep(did $cv)
xtscc patent did gdp urban gov   YEAR1-YEAR15,fe lag(15)
outreg2 using 回归结果.doc,append tstat bdec(3)tdec(2)addstat(R-squared,`e(r2_w)')addtext(area,YES,year,YES)keep(did $cv)
xtscc patent did $cv YEAR1-YEAR15,fe lag(15)
outreg2 using 回归结果.doc,append tstat bdec(3)tdec(2)addstat(R-squared,`e(r2_w)')addtext(area,YES,year,YES)keep(did $cv)

**异质性**
xtscc patent did $cv YEAR1-YEAR15 if area=="上海"|treat==0,fe lag(15)
outreg2 using 异质性.doc,replace tstat bdec(3)tdec(2)addstat(R-squared,`e(r2_w)')addtext(area,YES,year,YES)keep(did $cv)
xtscc patent did $cv YEAR1-YEAR15 if area=="浙江"|treat==0,fe lag(15)
outreg2 using 异质性.doc,append tstat bdec(3)tdec(2)addstat(R-squared,`e(r2_w)')addtext(area,YES,year,YES)keep(did $cv)
xtscc patent did $cv YEAR1-YEAR15 if area=="江苏"|treat==0,fe lag(15)
outreg2 using 异质性.doc,append tstat bdec(3)tdec(2)addstat(R-squared,`e(r2_w)')addtext(area,YES,year,YES)keep(did $cv)
xtscc patent did $cv YEAR1-YEAR15 if area=="安徽"|treat==0,fe lag(15)
outreg2 using 异质性.doc,append tstat bdec(3)tdec(2)addstat(R-squared,`e(r2_w)')addtext(area,YES,year,YES)keep(did $cv)

**中介效应**
gen inter=did*year
xtscc sch did $cv YEAR1-YEAR15 inter,fe lag(15)
outreg2 using 中介效应.doc,replace tstat bdec(3)tdec(2)addstat(R-squared,`e(r2_w)')addtext(area,YES,year,YES)keep(did $cv)
xtscc fdi did $cv YEAR1-YEAR15  ,fe lag(15)
outreg2 using 中介效应.doc,append tstat bdec(3)tdec(2)addstat(R-squared,`e(r2_w)')addtext(area,YES,year,YES)keep(did $cv)
xtscc sci_edu did $cv YEAR1-YEAR15 inter ,fe lag(15)
outreg2 using 中介效应.doc,append tstat bdec(3)tdec(2)addstat(R-squared,`e(r2_w)')addtext(area,YES,year,YES)keep(did $cv)
xtscc emp did $cv YEAR1-YEAR15   ,   lag(15)
outreg2 using 中介效应.doc,append tstat bdec(3)tdec(2) addtext(area,YES,year,YES)keep(did $cv)

**稳健性**
xtscc patent did   YEAR1-YEAR13 if year<2020,fe lag(13)
outreg2 using 稳健性1.doc,replace tstat bdec(3)tdec(2)addstat(R-squared,`e(r2_w)')addtext(area,YES,year,YES)keep(did $cv)
xtscc patent did $cv YEAR1-YEAR13 if year<2020,fe lag(13)
outreg2 using 稳健性1.doc,append tstat bdec(3)tdec(2)addstat(R-squared,`e(r2_w)')addtext(area,YES,year,YES)keep(did $cv)

gen f_patent=f.patent

xtscc f_patent did   YEAR1-YEAR12,fe lag(14)
outreg2 using 稳健性2.doc,replace tstat bdec(3)tdec(2)addstat(R-squared,`e(r2_w)')addtext(area,YES,year,YES)keep(did $cv)
xtscc f_patent did $cv YEAR1-YEAR14,fe lag(14)
outreg2 using 稳健性2.doc,append tstat bdec(3)tdec(2)addstat(R-squared,`e(r2_w)')addtext(area,YES,year,YES)keep(did $cv)

**平行趋势**
gen period=year-2014
gen pre_7=(period==-7&treat==1)
gen pre_6=(period==-6&treat==1)
gen pre_5=(period==-5&treat==1)
gen pre_4=(period==-4&treat==1)
gen pre_3=(period==-3&treat==1)
gen pre_2=(period==-2&treat==1)
gen current=(period==0&treat==1)
gen post_1=(period==1&treat==1)
gen post_2=(period==2&treat==1)
gen post_3=(period==3&treat==1)
gen post_4=(period==4&treat==1)
gen post_5=(period==5&treat==1)
gen post_6=(period==6&treat==1)
gen post_7=(period==7&treat==1)
reghdfe patent  pre_* current post_* $cv ,absorb(year  ) 
outreg2 using 平行趋势检验回归.doc,replace tstat bdec(3) tdec(2) addtext(area,YES,year,YES)
est store result
asdoc testparm pre_* // F检验
coefplot result,keep(pre_* current post_*) vertical recast(connect)yline(0)xline(7,lp(dash))level(90) scale(.7)
graph export 平行趋势检验.pdf,replace

**内生性**
xtabond2 patent l.patent did $cv , gmm(l.patent,lag(0 1) equation(level) nocollapse) iv(did $cv , equation(level)) nodiffsargan twostep   orthogonal  
outreg2 using GMM.doc,replace tstat bdec(4)tdec(2)addstat(AR1,`e(ar1p)',AR2,`e(ar2p)',Hansen,`e(hansenp)')
xtabond2 patent l.patent did $cv , gmm(l.patent,lag(0 1) equation(level) nocollapse) iv(did $cv , equation(nolevel)) nodiffsargan twostep   orthogonal  
outreg2 using GMM.doc,append tstat bdec(4)tdec(2)addstat(AR1,`e(ar1p)',AR2,`e(ar2p)',Hansen,`e(hansenp)')

rd patent   post if treat==1, z0 (0) kernel(triangle)mbw(100) strineq          
outreg2 using RDD回归结果.doc,replace tstat bdec(3)tdec(2) 
rd patent   post if treat==0, z0 (0) kernel(triangle)mbw(100) strineq  cov($cv)         
outreg2 using RDD回归结果.doc,append tstat bdec(3)tdec(2) 

**PSM**
cap drop tmp
set seed 151
gen tmp = runiform() 
sort tmp
psmatch2 treat $cv ,logit outcome(patent) ate neighbor(1) common caliper(.01) ties 
pstest $cv, both graph
graph export 平衡图.pdf,replace
logout,save(协变量匹配前后差异)excel replace:pstest $cv, both graph
gen common=_support
kdensity _pscore if treat==1,addplot(kdensity _pscore if treat==0) legend( label(1 treat) label(2 control)) title("Before PSM")
graph save 处理前核密度图.gph,replace
drop if common == 0  
drop if _weight ==. 
kdensity _pscore if _treat==1,addplot(kdensity _pscore if _treat==0) legend( label(1 treat) label(2 control)) title("After PSM")
graph save 处理后核密度图.gph,replace
graph combine 处理前核密度图.gph 处理后核密度图.gph
graph export psm前后对比核密度图.pdf,replace
erase 处理前核密度图.gph 
erase 处理后核密度图.gph

xtscc patent did   YEAR1-YEAR15,fe lag(15)
outreg2 using PSM.doc,replace tstat bdec(3)tdec(2)addstat(R-squared,`e(r2_w)')addtext(area,YES,year,YES)keep(did $cv)
xtscc patent did $cv YEAR1-YEAR15,fe lag(15)
outreg2 using PSM.doc,append tstat bdec(3)tdec(2)addstat(R-squared,`e(r2_w)')addtext(area,YES,year,YES)keep(did $cv)

***安慰剂***
use 安慰剂.dta,clear
permute did beta = _b[did] se = _se[did] df = e(df_r), ///
 reps(500)  seed(123) saving("simulations.dta",replace): ///
xtscc patent did $cv YEAR1-YEAR15,fe lag(15)

use "simulations.dta", clear
gen t_value = beta / se
gen p_value = 2 * ttail(df, abs(beta/se))

#delimit ;
dpplot beta, 
 xline(.349488, lc(black*0.5) lp(dash))
 xline(0, lc(black*0.5) lp(solid))
 xlabel(-.40(0.1).40)
    xtitle("Estimator", size(*0.8)) xlabel(, format(%4.2f) labsize(small))
    ytitle("Density", size(*0.8)) ylabel(, nogrid format(%4.1f) labsize(small)) 
    note("") caption("") graphregion(fcolor(white)) scale(.8) title("Placebo test");
#delimit cr
graph export 安慰剂检验图.pdf,replace 
