# Supplementary material for: Assessing the role of regional educational integration policies in fostering university-industry-research innovation: Evidence from China
Source: PLoS One. 2025 Jul 18;20(7):e0325717. doi: 10.1371/journal.pone.0325717 (PMC12273934; doi:10.1371/journal.pone.0325717)
Supplement: S2 Code — (ZIP) [file pone.0325717.s002.zip › CODE/codeú¿extended RDDú⌐.do]

clear all
set more off
cd "C:\Users\Administrator\OneDrive\桌面\周佳雯"
use data.dta,clear 
nrow 1
keep Paapyear province _985 _211 School2 city
drop if province==""
replace city="province" if city=="" 
destring Paapyear ,gen(year) force 
gen patent=1 
collapse (sum) patent ,by(province   year )
rename province area 
gen did=(year>=2014&inlist(area,"上海","安徽","浙江","江苏"))
save 因变量.dta,replace 

use 因变量.dta,clear 
merge 1:1 area year using 省级常用2.dta
drop if _merge!=3
drop _merge 
merge 1:1 area year using 省级常用.dta
drop if _merge!=3
drop _merge 
merge 1:1 area year using 固定资产.dta
drop if _merge!=3
drop _merge 
merge 1:1 area year using fin.dta
drop if _merge!=3
drop _merge 
merge 1:1 area year using fdi.dta
drop if _merge!=3
drop _merge 
merge 1:1 area year using edu.dta
drop if _merge!=3
drop _merge 
global cv "gdp urban gov structure gap fin"
gen sch=stu/pop
replace fixed=fixed/gdp
replace emp=emp/pop
gen sci_edu=(edu+ tech)/gdp/10000
replace gov=gov/gdp
replace gdp=ln(gdp)
keep area year patent did $cv sci_edu sch fixed emp fdi
save 面板数据.dta,replace 

use 面板数据.dta,clear 
global cv "gdp urban gov structure gap fin "
encode area,gen(id)
xtset id year
replace patent=patent/1000
gen treat=inlist(area,"上海","安徽","浙江","江苏") 
gen post=(year>=2014)
tab year,gen(YEAR)
replace fdi=fdi*100
save 安慰剂.dta,replace 

**平稳性检验**
xtunitroot fisher patent,drift dfuller lags(1) 
xtunitroot fisher gdp,drift dfuller lags(1) 
xtunitroot fisher urban,drift dfuller lags(1) 
xtunitroot fisher gov,drift dfuller lags(1) 
xtunitroot fisher structure,drift dfuller lags(1) 
xtunitroot fisher gap,drift dfuller lags(1) 
xtunitroot fisher fin,drift dfuller lags(1) 

xtunitroot fisher d.patent,drift dfuller lags(1) 
xtunitroot fisher d.gdp,drift dfuller lags(1) 
xtunitroot fisher d.urban,drift dfuller lags(1) 
xtunitroot fisher d.gov,drift dfuller lags(1) 
xtunitroot fisher d.structure,drift dfuller lags(1) 
xtunitroot fisher d.gap,drift dfuller lags(1) 
xtunitroot fisher d.fin,drift dfuller lags(1) 

**EG两步法协整**
reg patent did $cv
predict e ,res 
xtunitroot fisher e,drift dfuller lags(1) 

**描述性统计**
sum2docx patent did treat post $cv sci_edu sch fixed emp fdi using 描述性统计.docx,replace ///
stats(N mean(%9.3f) sd(%9.3f) min(%9.3f) median(%9.3f) max(%9.3f))

**相关系数矩阵**
pwcorr_a patent did $cv ,star1(.01)star5(.05)star10(.10)
logout,save(相关系数矩阵)excel replace dec(3):pwcorr_a patent did $cv ,star1(.01)star5(.05)star10(.10)

**共线性检验**
qui reg patent did $cv
asdoc vif 

**hausman检验与F检验**
qui xtreg patent did $cv
est store re 
xtreg patent did $cv ,fe
est store fe
hausman fe re 

**基准回归**
xtscc patent did  YEAR1-YEAR12,fe lag(15)
outreg2 using 回归结果.doc,replace tstat bdec(3)tdec(2)addstat(R-squared,`e(r2_w)')addtext(area,YES,year,YES)keep(did $cv)
xtscc patent did gdp urban gov   YEAR1-YEAR15,fe lag(15)
outreg2 using 回归结果.doc,append tstat bdec(3)tdec(2)addstat(R-squared,`e(r2_w)')addtext(area,YES,year,YES)keep(did $cv)
xtscc patent did $cv YEAR1-YEAR15,fe lag(15)
outreg2 using 回归结果.doc,append tstat bdec(3)tdec(2)addstat(R-squared,`e(r2_w)')addtext(area,YES,year,YES)keep(did $cv)


**时间趋势效应**
foreach x in YEAR1 YEAR2 YEAR3 YEAR4 YEAR5 YEAR6 YEAR7 YEAR8 YEAR9 YEAR10 YEAR11 YEAR12 YEAR13 YEAR14 YEAR15{
gen `x'_did=did*`x'
}
xtscc patent did $cv year,fe lag(15)
outreg2 using 时间趋势.doc,replace tstat bdec(3)tdec(2)addstat(R-squared,`e(r2_w)')addtext(area,YES,year,YES)keep(did $cv)
xtscc patent did $cv YEAR1-YEAR15 YEAR1_did YEAR2_did YEAR3_did YEAR4_did YEAR5_did YEAR6_did YEAR7_did YEAR8_did YEAR9_did YEAR10_did YEAR11_did YEAR12_did YEAR13_did YEAR14_did YEAR15_did,fe lag(15)
outreg2 using 时间趋势.doc,append tstat bdec(3)tdec(2)addstat(R-squared,`e(r2_w)')addtext(area,YES,year,YES)keep(did $cv)

**异质性**
xtscc patent did $cv YEAR1-YEAR15 if area=="上海"|treat==0,fe lag(15)
outreg2 using 异质性.doc,replace tstat bdec(3)tdec(2)addstat(R-squared,`e(r2_w)')addtext(area,YES,year,YES)keep(did $cv)
xtscc patent did $cv YEAR1-YEAR15 if area=="浙江"|treat==0,fe lag(15)
outreg2 using 异质性.doc,append tstat bdec(3)tdec(2)addstat(R-squared,`e(r2_w)')addtext(area,YES,year,YES)keep(did $cv)
xtscc patent did $cv YEAR1-YEAR15 if area=="江苏"|treat==0,fe lag(15)
outreg2 using 异质性.doc,append tstat bdec(3)tdec(2)addstat(R-squared,`e(r2_w)')addtext(area,YES,year,YES)keep(did $cv)
xtscc patent did $cv YEAR1-YEAR15 if area=="安徽"|treat==0,fe lag(15)
outreg2 using 异质性.doc,append tstat bdec(3)tdec(2)addstat(R-squared,`e(r2_w)')addtext(area,YES,year,YES)keep(did $cv)

**中介效应**
gen inter=did*year
xtscc sch did $cv YEAR1-YEAR15 inter,fe lag(15)
outreg2 using 中介效应.doc,replace tstat bdec(3)tdec(2)addstat(R-squared,`e(r2_w)')addtext(area,YES,year,YES)keep(did $cv)
xtscc fdi did $cv YEAR1-YEAR15  ,fe lag(15)
outreg2 using 中介效应.doc,append tstat bdec(3)tdec(2)addstat(R-squared,`e(r2_w)')addtext(area,YES,year,YES)keep(did $cv)
xtscc sci_edu did $cv YEAR1-YEAR15 inter ,fe lag(15)
outreg2 using 中介效应.doc,append tstat bdec(3)tdec(2)addstat(R-squared,`e(r2_w)')addtext(area,YES,year,YES)keep(did $cv)
xtscc emp did $cv YEAR1-YEAR15   ,   lag(15)
outreg2 using 中介效应.doc,append tstat bdec(3)tdec(2) addtext(area,YES,year,YES)keep(did $cv)


**稳健性**
xtscc patent did   YEAR1-YEAR13 if year<2020,fe lag(13)
outreg2 using 稳健性1.doc,replace tstat bdec(3)tdec(2)addstat(R-squared,`e(r2_w)')addtext(area,YES,year,YES)keep(did $cv)
xtscc patent did $cv YEAR1-YEAR13 if year<2020,fe lag(13)
outreg2 using 稳健性1.doc,append tstat bdec(3)tdec(2)addstat(R-squared,`e(r2_w)')addtext(area,YES,year,YES)keep(did $cv)

gen f_patent=f.patent

xtscc f_patent did   YEAR1-YEAR12,fe lag(14)
outreg2 using 稳健性2.doc,replace tstat bdec(3)tdec(2)addstat(R-squared,`e(r2_w)')addtext(area,YES,year,YES)keep(did $cv)
xtscc f_patent did $cv YEAR1-YEAR14,fe lag(14)
outreg2 using 稳健性2.doc,append tstat bdec(3)tdec(2)addstat(R-squared,`e(r2_w)')addtext(area,YES,year,YES)keep(did $cv)

**平行趋势**
gen period=year-2014
gen pre_7=(period==-7&treat==1)
gen pre_6=(period==-6&treat==1)
gen pre_5=(period==-5&treat==1)
gen pre_4=(period==-4&treat==1)
gen pre_3=(period==-3&treat==1)
gen pre_2=(period==-2&treat==1)
gen current=(period==0&treat==1)
gen post_1=(period==1&treat==1)
gen post_2=(period==2&treat==1)
gen post_3=(period==3&treat==1)
gen post_4=(period==4&treat==1)
gen post_5=(period==5&treat==1)
gen post_6=(period==6&treat==1)
gen post_7=(period==7&treat==1)
reghdfe patent  pre_* current post_* $cv ,absorb(year  ) 
outreg2 using 平行趋势检验回归.doc,replace tstat bdec(3) tdec(2) addtext(area,YES,year,YES)
est store result
asdoc testparm pre_* // F检验
coefplot result,keep(pre_* current post_*) vertical recast(connect)yline(0)xline(7,lp(dash))level(90) scale(.7)
graph export 平行趋势检验.pdf,replace

**内生性**
xtabond2 patent l.patent did $cv , gmm(l.patent,lag(0 1) equation(level) nocollapse) iv(did $cv , equation(level)) nodiffsargan twostep   orthogonal  
outreg2 using GMM.doc,replace tstat bdec(4)tdec(2)addstat(AR1,`e(ar1p)',AR2,`e(ar2p)',Hansen,`e(hansenp)')
xtabond2 patent l.patent did $cv , gmm(l.patent,lag(0 1) equation(level) nocollapse) iv(did $cv , equation(nolevel)) nodiffsargan twostep   orthogonal  
outreg2 using GMM.doc,append tstat bdec(4)tdec(2)addstat(AR1,`e(ar1p)',AR2,`e(ar2p)',Hansen,`e(hansenp)')

rd patent   post if treat==1, z0 (0) kernel(triangle)mbw(100) strineq          
outreg2 using RDD回归结果.doc,replace tstat bdec(3)tdec(2) 
rd patent   post if treat==0, z0 (0) kernel(triangle)mbw(100) strineq  cov($cv)         
outreg2 using RDD回归结果.doc,append tstat bdec(3)tdec(2) 

forvalues x=2015/2020{
gen post`x'=(year>=`x')
}

rd patent   post if treat==1, z0 (0) kernel(triangle)mbw(100) strineq          
outreg2 using RDD回归结果.doc,replace tstat bdec(3)tdec(2) 
rd patent   post if treat==0, z0 (0) kernel(triangle)mbw(100) strineq  cov($cv)         
outreg2 using RDD回归结果.doc,append tstat bdec(3)tdec(2) 

rd patent   post2015 if treat==1, z0 (0) kernel(triangle)mbw(100) strineq cov($cv) cluster(area)                 
outreg2 using RDD回归结果.doc,append tstat bdec(3)tdec(2) 
rd patent   post2015 if treat==0, z0 (0) kernel(triangle)mbw(100) strineq  cov($cv)         
outreg2 using RDD回归结果.doc,append tstat bdec(3)tdec(2) 


rd patent   post2016 if treat==1, z0 (0) kernel(triangle)mbw(100) strineq cov($cv) cluster(area)                 
outreg2 using RDD回归结果.doc,append tstat bdec(3)tdec(2) 
rd patent   post2016 if treat==0, z0 (0) kernel(triangle)mbw(100) strineq  cov($cv)         
outreg2 using RDD回归结果.doc,append tstat bdec(3)tdec(2) 


rd patent   post2017 if treat==1, z0 (0) kernel(triangle)mbw(100) strineq cov($cv) cluster(area)                 
outreg2 using RDD回归结果.doc,append tstat bdec(3)tdec(2) 
rd patent   post2017 if treat==0, z0 (0) kernel(triangle)mbw(100) strineq  cov($cv)         
outreg2 using RDD回归结果.doc,append tstat bdec(3)tdec(2) 


rd patent   post2018 if treat==1, z0 (0) kernel(triangle)mbw(100) strineq cov($cv) cluster(area)                 
outreg2 using RDD回归结果.doc,append tstat bdec(3)tdec(2) 
rd patent   post2018 if treat==0, z0 (0) kernel(triangle)mbw(100) strineq  cov($cv)         
outreg2 using RDD回归结果.doc,append tstat bdec(3)tdec(2) 

rd patent   post2019 if treat==1, z0 (0) kernel(triangle)mbw(100) strineq cov($cv) cluster(area)                 
outreg2 using RDD回归结果.doc,append tstat bdec(3)tdec(2) 
rd patent   post2019 if treat==0, z0 (0) kernel(triangle)mbw(100) strineq  cov($cv)         
outreg2 using RDD回归结果.doc,append tstat bdec(3)tdec(2) 

**其他时间点**
gen post2=(year>=2013)
gen post3=(year>=2015)

rd patent   post2 if treat==1, z0 (0) kernel(triangle)mbw(100) strineq   cov($cv)      cluster(area)    
outreg2 using 其他时间点.doc,replace tstat bdec(3)tdec(2) 
rd patent   post3 if treat==1, z0 (0) kernel(triangle)mbw(100) strineq   cov($cv)  cluster(area)      
outreg2 using 其他时间点.doc,append tstat bdec(3)tdec(2) 


**工具变量**
gen l_did=l.did
gen l2_did=l2.did
gen l3_did=l3.did

xtscc did l_did $cv YEAR1-YEAR14,fe lag(14)
outreg2 using 工具变量.doc,replace tstat bdec(3)tdec(2)addstat(R-squared,`e(r2_w)')addtext(area,YES,year,YES)keep(l_did $cv)
xtivreg2  patent    $cv  (did=l.did),fe
outreg2 using 工具变量.doc,append tstat bdec(3)tdec(2) addtext(area,YES,year,YES)keep(did $cv)

xtscc did l2_did $cv YEAR1-YEAR14,fe lag(13)
outreg2 using 更换工具变量.doc,replace tstat bdec(3)tdec(2)addstat(R-squared,`e(r2_w)')addtext(area,YES,year,YES)keep(l2_did $cv)
xtivreg2  patent    $cv  (did=l2.did),fe
outreg2 using 更换工具变量.doc,append tstat bdec(3)tdec(2) addtext(area,YES,year,YES)keep(did $cv)
xtscc did l3_did $cv YEAR1-YEAR14,fe lag(12)
outreg2 using 更换工具变量.doc,append tstat bdec(3)tdec(2)addstat(R-squared,`e(r2_w)')addtext(area,YES,year,YES)keep(l3_did $cv)
xtivreg2  patent    $cv  (did=l3.did),fe
outreg2 using 更换工具变量.doc,append tstat bdec(3)tdec(2) addtext(area,YES,year,YES)keep(did $cv)

**更换工具变量**
gen iv=d.did*l.did

xtscc did iv $cv YEAR1-YEAR14,fe lag(14)
outreg2 using 更换工具变量.doc,replace tstat bdec(3)tdec(2)addstat(R-squared,`e(r2_w)')addtext(area,YES,year,YES)keep(l_did $cv)
xtivreg2  patent    $cv  (did=l.did),fe
outreg2 using 更换工具变量.doc,append tstat bdec(3)tdec(2) addtext(area,YES,year,YES)keep(did $cv)

**留一法**
xtscc patent did $cv YEAR1-YEAR15 if area!="上海",fe lag(15)
outreg2 using 留一法.doc,replace tstat bdec(3)tdec(2)addstat(R-squared,`e(r2_w)')addtext(area,YES,year,YES)keep(did $cv)
xtscc patent did $cv YEAR1-YEAR15 if area!="安徽",fe lag(15)
outreg2 using 留一法.doc,append tstat bdec(3)tdec(2)addstat(R-squared,`e(r2_w)')addtext(area,YES,year,YES)keep(did $cv)
xtscc patent did $cv YEAR1-YEAR15 if area!="江苏",fe lag(15)
outreg2 using 留一法.doc,append tstat bdec(3)tdec(2)addstat(R-squared,`e(r2_w)')addtext(area,YES,year,YES)keep(did $cv)
xtscc patent did $cv YEAR1-YEAR15 if area!="浙江",fe lag(15)
outreg2 using 留一法.doc,append tstat bdec(3)tdec(2)addstat(R-squared,`e(r2_w)')addtext(area,YES,year,YES)keep(did $cv)

**控制函数法**
xtscc patent did $cv YEAR1-YEAR15,fe lag(15)
outreg2 using 回归结果.doc,replace tstat bdec(3)tdec(2)addstat(R-squared,`e(r2_w)')addtext(area,YES,year,YES)keep(did $cv)
predict e,res
gen e2=e^2
gen e3=e^3
xtscc patent did $cv e2   YEAR1-YEAR15,fe lag(14)
outreg2 using 控制函数法.doc,replace tstat bdec(3)tdec(2)addstat(R-squared,`e(r2_w)')addtext(area,YES,year,YES)keep(did $cv e2 e3)
xtscc patent did $cv e2 e3 YEAR1-YEAR15,fe lag(14)
outreg2 using 控制函数法.doc,append tstat bdec(3)tdec(2)addstat(R-squared,`e(r2_w)')addtext(area,YES,year,YES)keep(did $cv e2 e3)


**PSM**
cap drop tmp
set seed 151
gen tmp = runiform() 
sort tmp
psmatch2 treat $cv ,logit outcome(patent) ate neighbor(1) common caliper(.01) ties 
pstest $cv, both graph
graph export 平衡图.pdf,replace
logout,save(协变量匹配前后差异)excel replace:pstest $cv, both graph
gen common=_support
kdensity _pscore if treat==1,addplot(kdensity _pscore if treat==0) legend( label(1 treat) label(2 control)) title("Before PSM")
graph save 处理前核密度图.gph,replace
drop if common == 0  
drop if _weight ==. 
kdensity _pscore if _treat==1,addplot(kdensity _pscore if _treat==0) legend( label(1 treat) label(2 control)) title("After PSM")
graph save 处理后核密度图.gph,replace
graph combine 处理前核密度图.gph 处理后核密度图.gph
graph export psm前后对比核密度图.pdf,replace
erase 处理前核密度图.gph 
erase 处理后核密度图.gph

xtscc patent did   YEAR1-YEAR15,fe lag(15)
outreg2 using PSM.doc,replace tstat bdec(3)tdec(2)addstat(R-squared,`e(r2_w)')addtext(area,YES,year,YES)keep(did $cv)
xtscc patent did $cv YEAR1-YEAR15,fe lag(15)
outreg2 using PSM.doc,append tstat bdec(3)tdec(2)addstat(R-squared,`e(r2_w)')addtext(area,YES,year,YES)keep(did $cv)

***安慰剂***
use 安慰剂.dta,clear
permute did beta = _b[did] se = _se[did] df = e(df_r), ///
 reps(500)  seed(123) saving("simulations.dta",replace): ///
xtscc patent did $cv YEAR1-YEAR15,fe lag(15)

use "simulations.dta", clear
gen t_value = beta / se
gen p_value = 2 * ttail(df, abs(beta/se))

#delimit ;
dpplot beta, 
 xline(.349488, lc(black*0.5) lp(dash))
 xline(0, lc(black*0.5) lp(solid))
 xlabel(-.40(0.1).40)
    xtitle("Estimator", size(*0.8)) xlabel(, format(%4.2f) labsize(small))
    ytitle("Density", size(*0.8)) ylabel(, nogrid format(%4.1f) labsize(small)) 
    note("") caption("") graphregion(fcolor(white)) scale(.8) title("Placebo test");
#delimit cr
graph export 安慰剂检验图.pdf,replace 
